# Supplementary material for: Alteration of Cellular Energy Metabolism through LPAR2-Axin2 Axis in Gastric Cancer
Source: Biomolecules. 2022 Dec 2;12(12):1805. doi: 10.3390/biom12121805 (PMC9775664; doi:10.3390/biom12121805)
Supplement: Supplementary file 1 [file biomolecules-12-01805-s001.zip]

Archive with 1 entries (1 files):
- biomolecules-2008608-supplementary.pdf
